# Supplementary material for: Intrauterine L-NAME Exposure Weakens the Development of Sympathetic Innervation and Induces the Remodeling of Arterial Vessels in Two-Week-Old Rats
Source: Int J Mol Sci. 2021 Nov 15;22(22):12327. doi: 10.3390/ijms222212327 (PMC8618620; doi:10.3390/ijms222212327)
Supplement: Supplementary file 1 [file ijms-22-12327-s001.zip]

Archive with 1 entries (1 files):
- ijms-1432832-supplementary.pdf
